# Supplementary material for: Does socioeconomic and environmental burden affect vulnerability to extreme air pollution and heat? A case-crossover study of mortality in California
Source: J Expo Sci Environ Epidemiol. 2024 May 7;35(2):294–302. doi: 10.1038/s41370-024-00676-9 (PMC11540871; doi:10.1038/s41370-024-00676-9)
Supplement: Supplementary file 2 — Supplementary Table S1 [file 41370_2024_676_MOESM2_ESM.xlsx]

## Sheet: Supplementary table S1
Supplementary table S1. Indicators for the socioenvironmental burden score (CalEnviroscreen score).
Indicator	Description
Socioeconomic burden indicators
Educational attainment	The percent of the population over age 25 with less than a high school education. Used American Census Survey (ACS) 5-year estimate 2015-2019.
Housing burden	The percent of households in a census tract that are both low income (making less than 80% of their county's median family income) and severely burdened by housing costs (paying greater than 50% of their income for housing costs). Used ACS 5-year estimate 2013-2017.
Linguistic isolation	The percent of limited speaking households, which are households where no one over age 14 speaks English well. Used ACS 5-year estimate 2015-2019.
Poverty	The percent of the population with incomes less than two times the federal poverty level. Used ACS 5-year estimate 2015-2019.
Unemployment	The percent of the population over the age of 16 that is unemployed and eligible for the labor force. Used ACS 5-year estimate 2015-2019.
	Sensitive population component
Indicator	Description
Asthma rates	Number of asthma emergency room (ER) visits per 10 000 people, averaged for the years 2015-2017.
Cardiovascular disease	Number of heart attack ER visits per 10 000 people, averaged for the years 2015-2017.
Low birth weight	The percentage of low weight births, averaged over a seven-year period (2009-2015).
Environmental burden indicators
Environmental effects component (weighted 0.5)
Cleanup sites	Sum of cleanup sites within and near each census tract weighted by type of site, status and proximity. A cleanup site are sites undergoing cleanup because environmental degradation or presence of hazardous substances. Data from 2021.
Groundwater threats	Sum of groundwater threats within and near each census tract weighted by type of site, status and proximity. Groundwater threats are sites where groundwater quality has become threatened through storage tank leaks of for example hazardous substances or petroleum. Data from 2021.
Hazardous waste	Sum of hazardous waste processing facilities within and near each census tract weighted by volume of hazardous waste and proximity. Data from 2018-2020.
Impaired water bodies	Sum of impaired water bodies within and near each census tract. A water body is deemed impaired if it has been contaminated and does not meet SWRCB water quality standards. Data from 2018.
Solid waste sites and facilities	Sum of solid waste sites within and near each census tract weighted by type of site, activity/ status and proximity. Solid waste sites include composting and recycling facilities. Data from 2021.
Exposure component
Drinking water contaminants	Index for drinking water contaminants for selected contaminants. Calculated using factors such as average contaminants concentration within the census, water system boundaries and groundwater quality. Contaminants, for example arsenic, lead, perchlorate and cadmium, were chosen based on factors such as available data and toxicity ratings. Data from 2011-2019.
Children’s lead risk from housing	Percentage of households within a census tract with likelihood of lead-based paint combined with households that are both low-income and have children under the age of 6 years old. Data from 2015-2019.
Pesticide use	Total pounds of 132 selected active pesticide ingredients used in production-agriculture per square mile within the census tract, averaged over 2017-2019.
Toxic release from facilities	Index for concentrations of chemical releases to air from facilities and incineration sites. Different substances were weighted by toxicity for the index score and took facilities within and near the census tract into account. Averaged over 2017-2019.
Air pollution
Ozone concentrations	Mean daily maximum concentration (8-hour windows) of ozone during May-October averaged over 2017-2019.
PM2.5 concentrations	Annual mean PM2.5 concentrations averaged over 2015-2017.
Diesel PM emissions	Spatial distribution of gridded diesel PM emissions, from road and non-road sources in 2016.
Traffic density	Sum of traffic volume within 150m of the census tract in 2017.
