# Supplementary material for: Does socioeconomic and environmental burden affect vulnerability to extreme air pollution and heat? A case-crossover study of mortality in California
Source: J Expo Sci Environ Epidemiol. 2024 May 7;35(2):294–302. doi: 10.1038/s41370-024-00676-9 (PMC11540871; doi:10.1038/s41370-024-00676-9)
Supplement: Supplementary file 3 — Supplementary Table S2 [file 41370_2024_676_MOESM3_ESM.xlsx]

## Sheet: Supplementary table S2
Supplementary table S2. Indicators for the socioeconomic burden score (Social deprivation index score).
Domain	Variable
Income	Percent population less than 100% FPL (population under 0.99 /total population)
Education	Percent population 25 years or more with less than 12 years of education (population with less than high school diploma or 12 years of education/total population)
Employment	Percent Non-employed (not in labor force + unemployed) / (employed + not in the labor force) for the population 16-64 years
Housing	Percent population living in renter-occupied housing units (Renter occupied housing units/ (Owner-occupied housing units + Renter occupied housing units))
	Percent population living in crowded housing units (Tenure by Occupants Per Room – a population with ≥ 1.01 occupants per room in Owner-occupied housing units and Renter occupied housing units) / total population
Household Characteristics	Percent single-parent households with dependents < 18 years (total single-parent households (male and female) with dependents <18 years)/total population)
Transportation	Percent population with no car (population with no vehicle available/total population)
Demographics	Percent high needs population – (population under 5 years of age + women between the ages of 15-44 years + everyone 65 years and over)/total population
