# Supplementary material for: Does socioeconomic and environmental burden affect vulnerability to extreme air pollution and heat? A case-crossover study of mortality in California
Source: J Expo Sci Environ Epidemiol. 2024 May 7;35(2):294–302. doi: 10.1038/s41370-024-00676-9 (PMC11540871; doi:10.1038/s41370-024-00676-9)
Supplement: Supplementary file 4 — Supplementary Table S3 [file 41370_2024_676_MOESM4_ESM.xlsx]

## Sheet: Sheet1
Supplemental Table S3. Distribution of cases and exposure level by extreme exposure category among all-cause mortality. Mean (standard deviation), unless otherwise noted.
	All	Socio-environmental burden		Socioeconomic burden
		Low*	High	Low*	High
95th percentile threshold extreme exposure‡
Extreme heat only
Case days, n (%)	69 992 (5%)	35009 (5%)	34922 (5%)	35 263 (5%)	34 724 (5%)
Temperature⁋, Celsius	36.2 (4.0)	35.6 (4.2)	36.8 (3.7)	35.8 (3.9)	36.6 (4.0)
Extreme PM2.5 only
Case days, n (%)	75 457 (5%)	24551 (3%)	50840 (7%)	29 895 (4%)	45 554 (6%)
PM2.5, μg/m3	33.7 (19.7)	34.6 (24.0)	33.3 (17.2)	33.6 (21.0)	33.8 (18.8)
Extreme heat and PM2.5
Case days, n (%)	2 793 (0.2%)	1333 (0.2%)	1454 (0.2%)	1 367 (0.2%)	1 426 (0.2%)
Temperature⁋, Celsius	38.3 (3.3)	37.8 (3.6)	38.7 (2.9)	38.0 (3.3)	38.5 (3.3)
PM2.5, μg/m3	31.5 (10.7)	32.7 (12.6)	30.4 (8.4)	31.5 (11.3)	31.5 (10.0)
97th percentile threshold extreme exposure‡
Extreme heat only
Case days, n (%)	42 654 (3%)	21169 (3%)	21452 (3%)	21 439 (3%)	21 213 (3%)
Temperature⁋, Celsius	37.2 (3.7)	36.6 (3.9)	37.7 (3.5)	36.8 (3.7)	37.5 (3.8)
Extreme PM2.5 only
Case days, n (%)	47 171 (3%)	14820 (2%)	32306 (4%)	18 018 (2%)	29 149 (4%)
PM2.5, μg/m3	40.0 (22.8)	42.1 (28.7)	39.0 (19.5)	40.4 (25)	39.7 (21.4)
Extreme heat and PM2.5
Case days, n (%)	1 365 (0.1%)	790 (0.1%)	574 (0.1%)	712 (0.1%)	653 (0.1%)
Temperature⁋, Celsius	39.0 (3.3)	38.7 (3.5)	39.5 (2.9)	38.9 (3.3)	39.2 (3.3)
PM2.5, μg/m3	35.6 (10.5)	35.8 (12.3)	35.3 (7.3)	35.2 (11)	36.0 (9.7)
*Categorization was defined based on the distribution of the burdens in the population. Below/ above a CalEnviroScreen score of 24.7 (median) for low/high socioenvironmental burden and below/ above a Social Deprivation of 60 (median) for low/ high socioeconomic burden.
‡Extreme exposures thresholds were defined based on distributions across the entire study period within census tract [temperature] or across the state [PM2.5].
⁋ Average maximum daily temperature.
