# Supplementary material for: Does socioeconomic and environmental burden affect vulnerability to extreme air pollution and heat? A case-crossover study of mortality in California
Source: J Expo Sci Environ Epidemiol. 2024 May 7;35(2):294–302. doi: 10.1038/s41370-024-00676-9 (PMC11540871; doi:10.1038/s41370-024-00676-9)
Supplement: Supplementary file 5 — Supplementary Table S4 [file 41370_2024_676_MOESM5_ESM.xlsx]

## Sheet: Supplementary table S3 
Supplementary table S3. Stratum-specific effect estimates and interaction (ixn) p-values by quantiles of socioenvironmental- (CES) and socioeconomic (SDI) burden, educational attainment, and from sensitivity analyses.
Category	Heat and PM2.5	ixn p value	PM2.5	ixn p value	Heat	ixn p value2
CES
All-cause mortality
>90th percentile
Q1	1.06 (1.00 - 1.11)	ref	1.02 (1.00 - 1.03)	ref	1.03 (1.01 - 1.04)	ref
Q2	1.04 (1.00 - 1.09)	0.69	1.01 (0.99 - 1.02)	0.5	1.04 (1.02 - 1.05)	0.41
Q3	1.06 (1.02 - 1.11)	0.83	1.01 (1.00 - 1.03)	0.8	1.03 (1.02 - 1.05)	0.52
Q4	1.06 (1.02 - 1.10)	0.98	1.02 (1.00 - 1.03)	0.9	1.04 (1.02 - 1.05)	0.34
>95th percentile
Q1	1.07 (0.98 - 1.17)	ref	1.00 (0.98 - 1.03)	ref	1.04 (1.02 - 1.06)	ref
Q2	1.10 (1.00 - 1.20)	0.71	1.00 (0.98 - 1.02)	0.9	1.04 (1.02 - 1.06)	0.84
Q3	1.12 (1.03 - 1.21)	0.5	1.01 (0.99 - 1.03)	0.53	1.04 (1.02 - 1.06)	0.99
Q4	1.12 (1.03 - 1.21)	0.94	1.02 (1.00 - 1.03)	0.28	1.04 (1.02 - 1.05)	0.71
>97th percentile
Q1	1.13 (1.01 - 1.26)	ref	1.00 (0.97 - 1.03)	ref	1.05 (1.02 - 1.07)	ref
Q2	1.14 (1.02 - 1.29)	0.88	1.01 (0.98 - 1.04)	0.58	1.06 (1.04 - 1.08)	0.52
Q3	1.12 (0.99 - 1.27)	0.92	1.02 (1.00 - 1.04)	0.28	1.04 (1.02 - 1.06)	0.57
Q4	1.06 (0.92 - 1.22)	0.48	1.02 (1.00 - 1.04)	0.24	1.06 (1.04 - 1.09)	0.36
Cardiovascular mortality
>90th percentile
Q1	1.06 (0.97 - 1.17)	ref	1.03 (1.00 - 1.06)	ref	1.04 (1.01 - 1.06)	ref
Q2	1.07 (0.99 - 1.16)	0.92	0.99 (0.97 - 1.02)	0.101	1.04 (1.02 - 1.07)	0.78
Q3	1.05 (0.98 - 1.13)	0.85	1.01 (0.99 - 1.04)	0.36	1.05 (1.02 - 1.07)	0.62
Q4	1.07 (1.00 - 1.15)	0.89	1.01 (0.99 - 1.03)	0.34	1.03 (1.01 - 1.06)	0.73
Respiratory mortality
>90th percentile
Low	0.99 (0.87 - 1.12)	ref	1.03 (1.00 - 1.07)	ref	1.03 (1.00 - 1.07)	ref
High	1.07 (0.97 - 1.18)	0.34	1.02 (0.99 - 1.05)	0.51	1.01 (0.98 - 1.05)	0.47
SDI
All-cause mortality
>90th percentile
Q1	1.04 (0.99 - 1.09)	ref	1.01 (0.99 - 1.02)	ref	1.03 (1.01 - 1.04)	ref
Q2	1.06 (1.01 - 1.11)	0.57	1.01 (0.99 - 1.02)	0.93	1.03 (1.01 - 1.04)	0.87
Q3	1.09 (1.05 - 1.13)	0.12	1.03 (1.01 - 1.04)	0.04	1.05 (1.03 - 1.06)	0.03
Q4	1.03 (0.99 - 1.08)	0.87	1.01 (1.00 - 1.03)	0.52	1.03 (1.02 - 1.05)	0.68
>95th percentile
Q1	1.05 (0.96 - 1.14)	ref	1.00 (0.98 - 1.02)	ref	1.05 (1.03 - 1.07)	ref
Q2	1.06 (0.97 - 1.15)	0.87	1.00 (0.98 - 1.02)	0.74	1.03 (1.01 - 1.05)	0.23
Q3	1.12 (1.04 - 1.22)	0.25	1.02 (1.00 - 1.04)	0.24	1.05 (1.03 - 1.07)	0.98
Q4	1.11 (1.02 - 1.21)	0.35	1.02 (1.00 - 1.03)	0.38	1.02 (1.01 - 1.04)	0.06
>97th percentile
Q1	1.06 (0.94 - 1.20)	ref	1.01 (0.98 - 1.03)	ref	1.07 (1.04 - 1.09)	ref
Q2	1.13 (1.00 - 1.27)	0.49	1.01 (0.98 - 1.03)	0.91	1.04 (1.01 - 1.06)	0.1
Q3	1.20 (1.06 - 1.35)	0.17	1.04 (1.01 - 1.06)	0.08	1.06 (1.04 - 1.08)	0.7
Q4	1.08 (0.94 - 1.23)	0.9	1.01 (0.99 - 1.03)	0.93	1.05 (1.02 - 1.07)	0.25
Cardiovascular Mortality
>90th percentile
Q1	1.06 (0.98 - 1.14)	ref	1.01 (0.98 - 1.04)	ref	1.03 (1.00 - 1.05)	ref
Q2	1.12 (1.04 - 1.21)	0.28	1.01 (0.99 - 1.04)	0.8	1.05 (1.02 - 1.08)	0.17
Q3	1.05 (0.98 - 1.13)	0.95	1.03 (1.01 - 1.06)	0.24	1.06 (1.04 - 1.09)	0.05
Q4	1.03 (0.96 - 1.11)	0.69	0.99 (0.97 - 1.01)	0.24	1.02 (0.99 - 1.05)	0.75
Respiratory mortality
>90th percentile
Low	1.06 (0.95 - 1.19)	ref	1.03 (0.99 - 1.07)	ref	1.02 (0.99 - 1.06)	ref
High	1.02 (0.92 - 1.13)	0.58	1.01 (0.98 - 1.05)	0.4	1.03 (0.99 - 1.06)	0.9
Educational attainment
>90th percentile
Low	1.06 (1.04 - 1.09)	ref	1.01 (1.01 - 1.02)	ref	1.03 (1.02 - 1.04)	ref
High	1.03 (0.98 - 1.08)	0.21	1.01 (0.99 - 1.03)	0.59	1.04 (1.03 - 1.06)	0.24
Sensitivity analyses
CES lag1
Q1	1.00 (0.95 - 1.05)	ref	1.02 (1.00 - 1.03)	ref	1.03 (1.01 - 1.04)	ref
Q2	1.03 (0.98 - 1.08)	0.35	1.01 (0.99 - 1.02)	0.55	1.02 (1.01 - 1.04)	0.61
Q3	1.05 (1.01 - 1.09)	0.13	1.03 (1.01 - 1.04)	0.42	1.03 (1.02 - 1.04)	0.88
Q4	1.05 (1.01 - 1.09)	0.09	1.02 (1.01 - 1.03)	0.84	1.02 (1.01 - 1.04)	0.48
SDI lag1
Q1	1.02 (0.98 - 1.07)	ref	1.01 (0.99 - 1.02)	ref	1.03 (1.01 - 1.04)	ref
Q2	1.03 (0.99 - 1.08)	0.8	1.01 (1.00 - 1.03)	0.62	1.03 (1.01 - 1.04)	0.98
Q3	1.02 (0.98 - 1.07)	0.99	1.02 (1.01 - 1.04)	0.2	1.03 (1.02 - 1.05)	0.54
Q4	1.07 (1.03 - 1.12)	0.15	1.03 (1.01 - 1.04)	0.08	1.02 (1.01 - 1.04)	0.74
CES socioeconomic
Q1	1.06 (1.00 - 1.11)	ref	1.01 (0.99 - 1.03)	ref	1.03 (1.02 - 1.05)	ref
Q2	1.08 (1.03 - 1.13)	0.52	1.00 (0.99 - 1.02)	0.53	1.03 (1.01 - 1.04)	0.66
Q3	1.06 (1.02 - 1.10)	0.94	1.02 (1.00 - 1.03)	0.71	1.04 (1.02 - 1.05)	0.82
Q4	1.03 (0.99 - 1.07)	0.5	1.02 (1.01 - 1.03)	0.48	1.04 (1.02 - 1.05)	0.56
CES environmental
Q1	1.04 (0.99 - 1.10)	ref	1.02 (1.00 - 1.04)	ref	1.03 (1.01 - 1.04)	ref
Q2	1.05 (1.00 - 1.10)	0.89	1.01 (1.00 - 1.03)	0.51	1.03 (1.02 - 1.04)	0.72
Q3	1.05 (1.01 - 1.10)	0.8	1.01 (1.00 - 1.02)	0.45	1.05 (1.03 - 1.06)	0.05
Q4	1.07 (1.03 - 1.11)	0.39	1.01 (1.00 - 1.03)	0.68	1.03 (1.02 - 1.05)	0.46
HPI
Q1	1.03 (0.99 - 1.07)	ref	1.02 (1.00 - 1.03)	ref	1.03 (1.02 - 1.05)	ref
Q2	1.06 (1.01 - 1.10)	0.39	1.02 (1.00 - 1.03)	0.93	1.04 (1.02 - 1.05)	0.75
Q3	1.07 (1.02 - 1.12)	0.22	1.00 (0.99 - 1.02)	0.09	1.03 (1.01 - 1.04)	0.59
Q4	1.07 (1.02 - 1.12)	0.22	1.01 (1.00 - 1.03)	0.74	1.03 (1.02 - 1.05)	0.99
CES quartile-specific Odds Ratios (95% CI)	Heat and PM2.5 interaction*	p value	PM2.5 (per [IQR value] μg/m3)	p value	Heat (per 1°C)	p value
Q1	1.0004 (0.9994 - 1.0014)	ref	1.0014 (0.9948 - 1.0080)	ref	1.0027 (1.0013 - 1.0042)	ref
Q2	1.0003 (0.9989 - 1.0016)	0.72	0.9979 (0.9886 - 1.0073)	0.66	1.0017 (0.9997 - 1.0037)	0.09
Q3	0.9991 (0.9977 - 1.0005)	0.2	1.0080 (0.9985 - 1.0176)	0.1	1.0001 (0.9981 - 1.0020)	0.94
Q4	0.9998 (0.9984 - 1.0012)	0.77	1.0049 (0.9952 - 1.0147)	0.32	1.0013 (0.9993 - 1.0033)	0.21
SDI quartile-specific Odds Ratios (95% CI)
Q1	1.0003 (0.9992 - 1.0014)	ref	0.9969 (0.9901 - 1.0037)	ref	1.0029 (1.0014 - 1.0043)	ref
Q2	0.9994 (0.9980 - 1.0008)	0.41	1.0094 (1.0000 - 1.0189)	0.05	1.0011 (0.9992 - 1.0031)	0.26
Q3	0.9998 (0.9984 - 1.0012)	0.8	1.0100 (1.0004 - 1.0197)	0.04	1.0007 (0.9987 - 1.0026)	0.49
Q4	1.0003 (0.9988 - 1.0017)	0.73	1.0076 (0.9977 - 1.0177)	0.13	1.0007 (0.9987 - 1.0027)	0.49
*Interaction effect of continuous PM2.5 and heat exposures was modeled as linear product term, which was then evaluated for effect modification by CES or SDI quartile.
